# Supplementary material for: The First African Swine Fever Viruses Detected in Wild Boar in Hong Kong, 2021–2023
Source: Viruses. 2025 Jun 25;17(7):896. doi: 10.3390/v17070896 (PMC12300889; doi:10.3390/v17070896)
Supplement: Supplementary file 1 [file viruses-17-00896-s001.zip]

Archive with 3 entries (3 files):
- Supplementary figures and table.pdf
- Supplementary_Figure_1_P72_genotype_tree.jpg
- Supplementary_Figure_2_UPGMA_tree.jpg
